# Supplementary material for: Phenylethanoid and Phenylmethanoid Glycosides from the Leaves of Ligustrum robustum and Their Bioactivities
Source: Molecules. 2022 Oct 31;27(21):7390. doi: 10.3390/molecules27217390 (PMC9657303; doi:10.3390/molecules27217390)
Supplement: Supplementary file 1 [file molecules-27-07390-s001.zip]

Archive with 1 entries (1 files):
- molecules-1951487-supplementary.pdf
